# Supplementary material for: Functional diversity of the Osiris gene family in the brown planthopper
Source: Crop Health. 2025 Mar 12;3(1):7. doi: 10.1007/s44297-025-00045-4 (PMC12825958; doi:10.1007/s44297-025-00045-4)
Supplement: Supplementary file 4 — Supplementary Material 4. [file 44297_2025_45_MOESM4_ESM.xlsx]

## Sheet: Protein domain prediction
Hemiptera_Nilaparvata_lugens_at_Osi10	16d0969521418bdb6c0769b85fed3173	286	Pfam	PF07898	Protein of unknown function (DUF1676)	57	228	1.8e-13	T	09-05-2024	IPR012464	Protein of unknown function DUF1676
Hemiptera_Nilaparvata_lugens_at_Osi12	99de4353eb1713928637e65ff6212dcb	253	Pfam	PF07898	Protein of unknown function (DUF1676)	37	199	2.6e-39	T	09-05-2024	IPR012464	Protein of unknown function DUF1676
Hemiptera_Nilaparvata_lugens_at_Osi15	5af8687f0b20fc3ad2f71b333485007b	448	Pfam	PF07898	Protein of unknown function (DUF1676)	269	341	9.5e-08	T	09-05-2024	IPR012464	Protein of unknown function DUF1676
Hemiptera_Nilaparvata_lugens_at_Osi14	e129f678f9bfa414b430edf56183a18b	283	Pfam	PF07898	Protein of unknown function (DUF1676)	52	216	1.4e-37	T	09-05-2024	IPR012464	Protein of unknown function DUF1676
Hemiptera_Nilaparvata_lugens_at_Osi16	003f3dabbbdd1dbf274523e9d20bc1b6	662	Pfam	PF07898	Protein of unknown function (DUF1676)	422	584	2.2e-18	T	09-05-2024	IPR012464	Protein of unknown function DUF1676
Hemiptera_Nilaparvata_lugens_at_Osi16	003f3dabbbdd1dbf274523e9d20bc1b6	662	Pfam	PF07898	Protein of unknown function (DUF1676)	60	219	5.6e-17	T	09-05-2024	IPR012464	Protein of unknown function DUF1676
Hemiptera_Nilaparvata_lugens_at_Osi17	38a0ea30162e442349acffc1180c314f	680	Pfam	PF07898	Protein of unknown function (DUF1676)	197	338	1.8e-11	T	09-05-2024	IPR012464	Protein of unknown function DUF1676
Hemiptera_Nilaparvata_lugens_at_Osi18	f807fe812d15b4922d9705ba1ab669f3	267	Pfam	PF07898	Protein of unknown function (DUF1676)	42	213	1.8e-28	T	09-05-2024	IPR012464	Protein of unknown function DUF1676
Hemiptera_Nilaparvata_lugens_at_Osi19	525eda2233fa087f14cc31f834596114	280	Pfam	PF07898	Protein of unknown function (DUF1676)	49	216	6.8e-25	T	09-05-2024	IPR012464	Protein of unknown function DUF1676
Hemiptera_Nilaparvata_lugens_at_Osi2	e1237a1232e90a2d4a878ed67eec3b47	360	Pfam	PF07898	Protein of unknown function (DUF1676)	109	284	5.4e-29	T	09-05-2024	IPR012464	Protein of unknown function DUF1676
Hemiptera_Nilaparvata_lugens_at_Osi20	05621434771a2c8252edd824e7c5e1a6	303	Pfam	PF07898	Protein of unknown function (DUF1676)	87	199	1.9e-16	T	09-05-2024	IPR012464	Protein of unknown function DUF1676
Hemiptera_Nilaparvata_lugens_at_Osi21	b4d10646e0881fdc60191063fd1c6dfb	228	Pfam	PF07898	Protein of unknown function (DUF1676)	54	184	1.2e-20	T	09-05-2024	IPR012464	Protein of unknown function DUF1676
Hemiptera_Nilaparvata_lugens_at_Osi22	e9e76ea08cbc9fe35b499eef3c3736e7	179	Pfam	PF07898	Protein of unknown function (DUF1676)	58	136	6.5e-05	T	09-05-2024	IPR012464	Protein of unknown function DUF1676
Hemiptera_Nilaparvata_lugens_at_Osi23	6a012125a33e72b4cacdc4acab5a507a	495	Pfam	PF07898	Protein of unknown function (DUF1676)	301	437	6.2e-21	T	09-05-2024	IPR012464	Protein of unknown function DUF1676
Hemiptera_Nilaparvata_lugens_at_Osi24	de3e3030948fc871075335bcb40c1971	478	Pfam	PF07898	Protein of unknown function (DUF1676)	73	203	0.0038	T	09-05-2024	IPR012464	Protein of unknown function DUF1676
Hemiptera_Nilaparvata_lugens_at_Osi3	c4f274d130e5211b691c9f6ea73c8ccf	289	Pfam	PF07898	Protein of unknown function (DUF1676)	48	219	4.8e-31	T	09-05-2024	IPR012464	Protein of unknown function DUF1676
Hemiptera_Nilaparvata_lugens_at_Osi11	94f0fe54490104c8cccd07b77f157ea5	302	Pfam	PF07898	Protein of unknown function (DUF1676)	46	210	1.6e-42	T	09-05-2024	IPR012464	Protein of unknown function DUF1676
Hemiptera_Nilaparvata_lugens_at_Osi6	ffb692eb614b51a70fb72dcdfcd78025	266	Pfam	PF07898	Protein of unknown function (DUF1676)	23	205	1.9e-35	T	09-05-2024	IPR012464	Protein of unknown function DUF1676
Hemiptera_Nilaparvata_lugens_at_Osi7	bd25660fae691e20646789330f0486a9	310	Pfam	PF07898	Protein of unknown function (DUF1676)	55	235	5.2e-46	T	09-05-2024	IPR012464	Protein of unknown function DUF1676
Hemiptera_Nilaparvata_lugens_at_Osi8	9b247d4f9f54d494c158df0057e87c68	274	Pfam	PF07898	Protein of unknown function (DUF1676)	62	222	2.6e-31	T	09-05-2024	IPR012464	Protein of unknown function DUF1676
Hemiptera_Nilaparvata_lugens_at_Osi9	c641c11f07a6f2ece0c6b3a3c12a265e	300	Pfam	PF07898	Protein of unknown function (DUF1676)	86	251	1.1e-44	T	09-05-2024	IPR012464	Protein of unknown function DUF1676
